# Supplementary material for: Various interventions for cancer-related fatigue in patients with breast cancer: a systematic review and network meta-analysis
Source: Front Oncol. 2024 Feb 9;14:1341927. doi: 10.3389/fonc.2024.1341927 (PMC10885696; doi:10.3389/fonc.2024.1341927)
Supplement: Supplementary file 10 [file Table_3.xlsx]

## Sheet: Sheet1
结局指标	注解	参考文献
Brief Fatigue Inventory (BFI)	The BFI has two components: the first component assesses fatigue severity at its worst, usual, and right now; and the second component assesses fatigue interference with daily activity, mood, walking, work,enjoyment of life, and relations with others. Each item is rated on a 0-10 scale, with higher scores indicating more severe fatigue or more interference to life. Usual fatigue was used as the o…	1.Mendoza, T.R., Wang, X.S., Cleeland, C.S., Morrissey, M., Johnson, B.A., Wendt, J.K.,Huber, S.L., 1999. 2.The rapid assessment of fatigue severity in cancer patients:use of the Brief Fatigue Inventory. Cancer 85 (5), 118 6–119 6
The Profile of Mood States-Short Form (POMS-SF)	The Profile of Mood States-Short Form (POMS-SF) is a 37-item tool assessing transient, fluctuating and affective moods states and is made up of six subscales and has frequently been used in this population	[1]Shacham S. A shortened version of the Profile of Mood States. J Pers Assess. 1983 Jun;47(3):305-6.
Linear analog scale for fatigue.	Participants were presented with a 10-cm scale; the left anchor indicated least fatigue, and the right anchor indicated most fatigue. Participants were asked to place a vertical mark on the scale in a position to describe their level of fatigue. Thescore is the distance in millimeters from zero to the mark made by the participant. Higher scores indicate more severe fatigue.	Boyd NF, Selby PJ, Sutherland HJ, et al:Measurement of the clinical status of patients with breast cancer: Evidence for the validity of self assessment with linear analogue scales.J Clin Epidemiol 41:243-250, 1988
Piper Fatigue Scale (PFS)	Fatigue was the primary outcome and was measured by the Total Score of the Piper Fatigue Scale (PFS) , a 22-item ten-point self-report scale. Internal consistency reliabilities for this study were 0.98 at both baseline and posttest. Total scores on the PFS of 43 represent no or mild fatigue; scores over 3 and through 6 represent moderate fatigue; and scores over 6 represent severe levels of fatig…	1.Piper BF, Dibble SL, Dodd MJ, Weiss MC, Slaughter RE, Paul SM. The revised Piper Fatigue Scale: psychometric evaluation in women with breast cancer. Oncol Nurs Forum. 1998 May;25(4):677-84. PMID: 9599351. 2.Mock V, Pickett M, Ropka ME, Muscari Lin E, Stewart KJ, Rhodes VA, McDaniel R, Grimm PM, Krumm S, McCorkle R. Fatigue and quality of life outcomes of exercise during cancer treatment. Cancer…
Schwartz Cancer Fatigue Scale (SCFS-6).	Cancer-related fatigue was measured by a revised version of the SCFS-6, a 6-item scale developed to measure cancer specific fatigue on two dimensions: physical and perceptual and on a 1 “not at all” to 5 “extremely” scale . Sum scores range from 6 to 30 a higher score indicating the subject feeling more fatigued.Content and constructs validity and reliability have been demonstrated, with a Cronba…	1.A. Schwartz and P . Meek, “ Additional construct validity of the Schwartz Cancer Fatigue Scale, ” Journal of Nursing Measure ment, vol.7, no.1, 35 – 45, 1999 . 2.A. L. Schwartz, “Fatigue mediates the effects of exercise on quality of life, ” Quality of Life Research, vol.8, no.6, pp. 529–538, 1999.
Function Assessment of Cancer Therapy-Fatigue(FACT-F)	13 Likert-scale items, 0 (not at all) to 4 (very much); range of score, 0Y52; the higher the score, the less the fatigue.Construct/convergent/discriminant validity Internal consistency a= 0.95	Kirshbaum MN. A review of the benefits of whole body exercise during and after treatment for breast cancer. J Clin Nurs. 2007;16(1):104Y121.
The Fatigue Assessment Questionnaire (FAQ)	Fatigue was self-assessed using the validated 20-item multidimensional Fatigue Assessment Questionnaire (FAQ),24 which covers the dimensions physical, affective and cognitive fatigue. Scores were derived by adding the answers(05 not at all, 15 a little, 25 quite a bit and 35very much) of the appropriate items and linearly rescaling to a 0-100 scale, with higher scores indicating worse fatigue.	Glaus A, Muller S. [Measuring fatigue of cancer patients in the German-speaking region: development of the Fatigue Assessment Questionnaire]. Pflege 2001;14:161–70.
European 0rganization for Research and Treatment Quality of life Questionnaires (EORTC QLQ—C30)	The 30-item EORTC-QLQ-C30 questionnaire (version 3.0) was used to assess HRQoL. This questionnaire incorporates a global HRQoL score, five functional subscales, and nine symptoms, including general CRF. Despite lacking different dimensions of CRF, the EORTC-QLQ-C30 is valid and reliable to assess CRF, and is sensitive to change when used for patients with cancer during chemotherapy. Symptoms and …	1. Aaronson NK, Ahmedzai S, Bergman B, Bullinger M, Cull A, Duez NJ, Filiberti A, Flechtner H, Fleishman SB, de Haes JC et al (1993) The European Organization for Research and Treatment of Cancer QLQ-C30: a quality-of-life instrument for use in international clinical trials in oncology. J Natl Cancer Inst 85(5):365–376 2.Minton O, Stone P (2009) A systematic review of the scales used for the meas…
Fatigue Severity Scale (FSS)	Fatigue perception was evaluated with the Fatigue Severity Scale (FSS). This is a 9-item self-report scale. Scores can range between 9 (no fatigue) and 63 (maximum fatigue). Patients were asked to rate their fatigue level in every statement between 1 and 7 (1, strong disagreement; 7, strong agreement). A score higher than 36 indicates the presence of significant fatigue.	1.Armutlu K, Korkmaz NC, Keser I, et al. The validity and reliability of the Fatigue Severity Scale in Turkish multiple sclerosis patients. Int J Rehabil Res. 2007;30:81-85. 2.Wang XS, Zhao F, Fisch MJ, et al. Prevalence and characteristics of moderate to severe fatigue: a multicenter study in cancer patients and survivors. Cancer. 2014;120:425-432.
Multidimensional Fatigue Symptom—Short Form (MFSI-SF)	Fatigue was evaluated through the Multidimensional Fatigue Symptom Inventory-Short Form (MFSI-SF). The MFSI is a reliable and valid measure of fatigue that was designed for use with cancer patients . The MFSI-SFconsists of 30 statements designed to assess the multidimensional nature of fatigue. Responders indicate to what extent they experienced each symptom during the preceding week (0 = not at …	1. Hann DM et al (1998) Measurement of fatigue in cancer patients:development and validation of the Fatigue Symptom Inventory.Qual Life Res 7(4):301–10 2. Stein KD et al (2004) Further validation of the multidimensional fatigue symptom inventory-short form. J Pain Symptom Manag 27(1):14–23 3. Stein KD et al (1998) A multidimensional measure of fatigue for use with cancer patients. Cancer Pract 6(…
Measurement Scale of Quality of Life for patients with Breast Cancer(FACT-B)	Total 6 dimensions, 36 entries, each entry 0~4 points.	Sleight AG, Lyons KD, Vigen C,et al.The Association of Health-Related Quality of Life With Unmet Supportive Care Needs and Sociodemographic Factors in Low-Income Latina Breast Cancer Survivors: A Single-Centre Pilot Study[J].Disabil Rehabil,2019,41(26):3151-3156.
Pittsburgh Sleep Quality Index( PSQI)	PSQI consisted of 19 self-evaluation items and 5 other evaluation items, with a total score range of 0 to 21 points. The higher the score, the worse the quality of sleep. The Cronbach's α series of this metric is 0.845, the retest reliability is 0.994	Lu T Y, Li Y, Xia P, et al. Reliability and validity analysis of Pittsburgh sleep quality index [J]. Chongqing Medical Journal,2014,43(3):260-263
