# Supplementary material for: Various interventions for cancer-related fatigue in patients with breast cancer: a systematic review and network meta-analysis
Source: Front Oncol. 2024 Feb 9;14:1341927. doi: 10.3389/fonc.2024.1341927 (PMC10885696; doi:10.3389/fonc.2024.1341927)
Supplement: Supplementary file 11 [file Table_4.xlsx]

## Sheet: Sheet1
Outcomes	Design-based Q statistic, comparisons, and overall statement	Q statistic	Degree of freedom	P-value
CFR	Design-specific decomposition of within-designs Q statistic
	AE VS CG	207.6	16	＜0.0001
	CG VS CTE	121.48	8	＜0.0001
	CG VS MT	75.65	6	＜0.0001
	CG VS YG	77.69	10	＜0.0001
	RE VS RT	4.8	1	0.00285
	CG VS ME	9	3	0.00293
	AE VS CG VS RT	3.25	2	0.1973
	CG VS ME VS MI VS YG	0.5	3	0.92
	Between-designs Q statistic after detaching of single designs
	AE VS CG	39.2	9	＜0.0001
	AE VS CG VS RT	41.66	8	＜0.0001
	CG VS OE	49.01	9	＜0.0001
	AE VS OE	49.01	9	＜0.0001
	AE VS ME	53.46	9	＜0.0001
	CG VS MI	54.29	9	＜0.0001
	CG VS ME VS MI VS YG	50.15	7	＜0.0001
	CG VS ME	59.16	9	＜0.0001
	AE VS ME VS RE	57.14	8	＜0.0001
	CG VS SE VSYG	57.57	8	＜0.0001
	RE VS RT	61	9	＜0.0001
	Q statistic to assess consistency under the assumption of a full design-by-treatment interaction random effects model vs between designs Q statistic,7.81; degree of freedom, 10; p-value, 0.9914; tau.within, 0.7197; tau².within, 0.5179.
Outcomes	Design-based Q statistic, comparisons, and overall statement	Q statistic	Degree of freedom	P-value
PSQI	Design-specific decomposition of within-designs Q statistic
	CG VS CTE	73.62	4	＜0.0001
	AE VS CG	52.86	2	＜0.0001
	CG VS ME	26.29	2	＜0.0001
	CG VS MT	19.4	3	0.0002
	CG VS YG	7.85	2	0.0197
	Between-designs Q statistic after detaching of single designs
	CG VS YG	0.39	1	0.5306
	CG VS CTE	22.35	1	＜0.0001
	CTE VS MT	22.35	1	＜0.0001
	CG VS MT	22.35	1	＜0.0001
	Q statistic to assess consistency under the assumption of a full design-by-treatment interaction random effects model vs between designs Q statistic,0.93; degree of freedom, 2; p-value, 0.6291; tau.within, 1.4521; tau².within, 2.1087.
Outcomes	Design-based Q statistic, comparisons, and overall statement	Q statistic	Degree of freedom	P-value
FACT-B	Design-specific decomposition of within-designs Q statistic
	CG VS CTE	149.91	1	＜0.0001
	CG VS ME	13	1	0.0003
	AE VS CG	15.09	2	0.0005
	CG VS YG	3.95	3	0.2672
	Between-designs Q statistic after detaching of single designs
	AE VS CG	0	0	0
	AE VS CTE	0	0	0
	CG VS CTE	0	0	0
	Q statistic to assess consistency under the assumption of a full design-by-treatment interaction random effects model vs between designs Q statistic,0.89; degree of freedom, 1; p-value, 0.3460; tau.within, 8.6137; tau².within, 74.1951.

## Sheet: Sheet2
AE:CG 39.20 9 < 0.0001
AE:CG:RT 41.66 8 < 0.0001
CG:OE 49.01 9 < 0.0001
AE:OE 49.01 9 < 0.0001
AE:ME 53.46 9 < 0.0001
CG:MI 54.29 9 < 0.0001
CG:ME:MI:YG 50.15 7 < 0.0001
CG:ME 59.16 9 < 0.0001
AE:ME:RE 57.14 8 < 0.0001
CG:SE:YG 57.57 8 < 0.0001
RE:RT 61.00 9 < 0.0001
