# Supplementary material for: Various interventions for cancer-related fatigue in patients with breast cancer: a systematic review and network meta-analysis
Source: Front Oncol. 2024 Feb 9;14:1341927. doi: 10.3389/fonc.2024.1341927 (PMC10885696; doi:10.3389/fonc.2024.1341927)
Supplement: Supplementary file 12 [file Table_5.xlsx]

## Sheet: Sheet1
Inconsistent intervention measure (n=172)
	Author	Year	Title
1	Zhu Mengxiu	2022	Clinical significance of exercise intervention in 50 breast cancer patients
2	Zhu Ke	2023	Study on recovery effect of rehabilitation exercise on patients with breast cancer
3	Song bixiao	2019	Study on the physical effects of Baduanjin on breast cancer patients during endocrine therapy
4	Li que	2017	Effect of Baduanjin on mood and quality of life of patients undergoing radiotherapy after radical breast cancer surgery
5	Zhou yuping	2015	Observation on the effect of 6 min walking test on improving activity endurance of breast cancer patients undergoing chemotherapy
6	Wang yanbing	2022	Intervention effect of Baduanjin and pattern-doudou diabolo on breast cancer patients after surgery
7	Cheng heng	2018	Effects of different duration of aerobic exercise on cancer-related fatigue in breast cancer patients undergoing chemotherapy
8	Sha jiamei	2022	Effect of low elasticity bandage combined with resistance training on upper limb lymphatic reflux disorder after radical breast cancer surgery
9	Li xiaomei	2023	Application of dynamic and static combined psychological counseling in patients undergoing breast cancer surgery
10	Yang shaofeng	2019	An experimental study of dynamic joint loosening in patients with limited mobility of shoulder joint after breast cancer surgery
11	Yang yan	2016	Curative effect of moxibustion on cancer-induced fatigue in patients with breast cancer undergoing chemotherapy
12	Luo jian	2014	Application of segmented intervention on negative response to neoadjuvant chemotherapy in breast cancer patients
13	Wang li	2019	Effect of graded and staged rehabilitation training on the degree of mobility of shoulder joint and edema of affected limb after breast cancer surgery
14	Xie wei	2022	Effect of phased nursing combined with resistance training on postoperative breast cancer patients
15	Yang li	2022	To analyze the effects of exercise intervention on cancer-induced fatigue and sleep quality in patients with breast cancer undergoing chemotherapy
16	Liu li	2022	Application of intervention mapping in upper limb rehabilitation training of patients with cancer-related fatigue after breast cancer surgery
17	Li xiaokun	2021	Application of personalized rehabilitation exercise program in breast cancer patients after surgery and during interval of chemotherapy
18	Hu cui	2022	Value of functional tape combined with resistance training for upper limb lymphedema after radical breast cancer surgery
19	Shen aomei	2020	Effect observation of regular exercise combined with meditation relaxation training in breast cancer group rehabilitation
20	He xiaoling	2013	Effect of aerobic exercise at different time after chemotherapy on cancer-related fatigue in breast cancer
21	Chen lifeng	2022	Effects of positive psychological intervention combined with targeted aerobic exercise on negative emotions and sleep quality in patients with postoperative chemotherapy for breast cancer
22	Xu ruixia	2020	Effect of shoulder joint exercise octet and enneagram personality therapy on the function of affected limb and psychological status of breast cancer patients after surgery
23	Wu meng	2022	Effects of eight forms of shoulder joint exercise combined with Taijiquan exercise on functional recovery of affected limb, sleep quality and immune function of patients after modified radical surgery for breast cancer
24	Yang chunmin	2023	Application of eight forms of shoulder joint exercise combined with acupoint application in patients with shoulder joint mobility disorder after breast cancer surgery
25	Lu xiaoping	2021	Effect of health education intervention on shoulder joint range of motion and compliance of functional exercise in patients with breast cancer after surgery
26	Wu lan	2018	Effect of fitness Qigong Baduanjin on quality of life of breast cancer patients during endocrine treatment
27	Chen yamei	2017	Effect of progressive rehabilitation nursing on shoulder joint motion, exercise endurance and quality of life after breast cancer surgery
28	Wang jingya	2022	Effect of progressive rehabilitation exercise on lymphedema and shoulder motion of breast cancer patients after modified radical surgery
29	Cao fangning	2018	The effect of progressive rehabilitation training on postoperative range of motion and lymphedema in patients with breast cancer
30	Jin xing	2022	Effect of progressive rehabilitation training on affected side motion and lymphedema after breast cancer surgery
31	Mali	2015	Study on rehabilitation exercise promoting motor function recovery of affected limb after breast cancer surgery
32	Feng wei	2018	Effect of rehabilitation exercise on motor function recovery of affected limb after breast cancer surgery
33	Fu yanshi	2022	Effect of rehabilitation exercise combined with air wave pressure therapy instrument on shoulder motion of patients undergoing modified radical mastectomy
34	Yu ximei	2021	Effects of rehabilitation yoga exercises combined with emotional nursing on cancer-related fatigue in patients with breast cancer
35	Zhuke	2023	Study on recovery effect of rehabilitation exercise on patients with breast cancer
36	Huang min	2022	Application of resistance training personalized nursing in postoperative patients with breast cancer
37	Qiang wanmin	2011	Effect of two exercise regiments on rehabilitation of breast cancer patients after adjuvant chemotherapy
38	Liu yang	2021	Effect of lymphatic massage combined with rehabilitation exercise on edema of affected limb after breast cancer surgery
39	Wang pang	2022	The study of dragon boat sport on health promotion of breast cancer patients after surgery
40	Wang hui	2021	Effect of moderate intensity exercise on improving cancer-related fatigue in patients recovering from breast cancer
41	Fan xueyan	2023	Effect of cognitive behavioral intervention combined with exercise exercise in breast cancer patients with PICC catheterization
42	Zhang lei	2017	Observation of comprehensive nursing intervention in rehabilitation of breast cancer patients
43	Song xiaojing	2013	Application of early moderate exercise therapy in patients with breast cancer after surgery
44	Cai yabing	2022	Effect of self-acceptance and physical activity on quality of life in patients with breast cancer
45	Li chunyue	2015	Study on physical activity status of postoperative patients with breast cancer
46	Wang na	2015	Nursing effect observation of exercise plan after breast cancer surgery
47	Xu weiying	2014	Nursing effect observation of exercise plan after breast cancer surgery
48	Liao yanyan	2018	Observation of the effect of upper limb exercise exercises on improving upper limb function in breast cancer patients with lymphedema
49	Lun qiuling	2022	Effect of upper limb exercise combined with mind mapping function exercise on shoulder joint motion of affected limb after breast cancer surgery
50	Hui ru	2022	Effect observation of social support combined with Taijiquan exercise in elderly patients with breast cancer after surgery
51	Heng jia	2022	Moderate exercise improves immune response in breast cancer survivors
52	Li yanqiong	2013	Effect of Taiji Yunshou on functional rehabilitation of affected limb after breast cancer surgery
53	Li xuefang	2017	To explore the effect of medical gymnastics combined with music therapy on cancer-related fatigue in patients with breast cancer after chemotherapy
54	Lv guangjie	2020	Preliminary study on the application of voxel-incoherent motion imaging in the evaluation of neoadjuvant chemotherapy for breast cancer
55	Huang lijuan	2022	Effect of hands-free lymphatic drainage combined with progressive resistance training on functional rehabilitation of affected limb after breast cancer surgery
56	Su xiaopo	2023	Effect of bare-hand lymphatic drainage combined with resistance exercise on upper limb lymphedema, axillary rete syndrome and function of affected limb after breast cancer surgery
57	Zhao qian	2019	Effect of microwave physiotherapy combined with air wave pressure pump and systematic rehabilitation exercise on postoperative rehabilitation of patients with breast cancer
58	Yu weiwei	2020	Application of microwave physiotherapy combined with systematic rehabilitation exercise intervention in patients with breast cancer
59	Qi qingqing	2023	Application of microwave hyperthermia combined with systematic rehabilitation exercise intervention in postoperative patients with breast cancer
60	Li xiaohua	2021	Observation on preventive nursing effect of warm acupuncture combined with progressive resistance training on upper limb lymphedema in patients undergoing radical mastectomy
61	He guijuan	2016	The application effect of cultural and military eight-duan Jin exercise method in postoperative rehabilitation of breast cancer patients
62	He fan	2018	Effect of Xiangfusizi heat ironing on upper limb edema after breast cancer surgery and its influence on shoulder motion
63	Dengjin	2023	Application of negative emotion cognitive regulation combined with dignity therapy in hospice care of advanced breast cancer patients
64	Tan yanfang	2021	Effect of psychological intervention on perioperative quality of life in patients with breast cancer
65	Zhang jing	2010	Effect of psychological intervention on hope level and quality of life of breast cancer patients
66	Pangjuan	2015	Effect of psychological nursing intervention on chemotherapy effect of breast cancer
67	Zhao xia	2016	Effect of psychological support combined with aerobic exercise on postoperative rehabilitation of patients with breast cancer
68	Zheng wenqin	2020	The effect of mental intervention on cancer fatigue and quality of life in patients with breast cancer
69	Li shulin	2017	Effect of narrative nursing on adaptive outcomes of breast cancer patients
70	He jingjing	2023	Effects of narrative nursing combined with mindfulness-based stress reduction training on cancer-related fatigue and sleep quality in breast cancer patients undergoing chemotherapy
71	Liu jing	2021	Effect of narrative medicine nursing on cancer-related fatigue in breast cancer patients during radiotherapy
72	Chen qingli	2021	Effect of narrative medicine nursing on cancer-related fatigue in breast cancer patients during radiotherapy
73	Wang yue	2018	Effect of selective psychological intervention on postoperative cancer fatigue and quality of life in patients with breast cancer
74	Ding xianju	2022	Effect of nutritional support combined with exercise therapy on cancer-related fatigue in patients with stage III breast cancer
75	Guan xiaoning	2018	Application effect of aerobic rehabilitation exercise combined with psychological rehabilitation therapy in perioperative breast cancer patients
76	Mao meijuan	2023	Effect of aerobic rehabilitation exercise combined with image-guided audio intervention on postoperative patients with breast cancer
77	Chen xiao	2021	Effects of aerobic exercise combined with psychological intervention on mental resilience of patients with breast cancer
78	Yuan ping	2017	Effects of aerobic exercise combined with continuous nursing on post-traumatic growth and mental resilience of breast cancer patients
79	Cheng shuang	2017	Application analysis of aerobic exercise combined with music therapy in postoperative nursing of breast cancer
80	Du rui	2016	Effects of aerobic exercise therapy combined with psychological intervention on quality of life in patients with breast cancer
81	Ding yanni	2017	Effects of aerobic exercise and relaxation therapy on quality of life and symptom groups in patients with breast cancer undergoing chemotherapy
82	Deng lijuan	2011	An experimental study on the effect of aerobic exercise and psychological intervention on the quality of life of breast cancer patients during convalescence
83	Xing chun	2020	Effects of roundtable cognitive therapy on self-efficacy, coping style and quality of life in patients with breast cancer
84	Chen mingguang	2019	Clinical study of far infrared moxibustion in treating fatigue caused by breast cancer
85	Dang shan	2020	Effect of exercise-psycho-sleep nursing intervention on quality of life and cancer-related fatigue in patients with breast cancer
86	Wang dandan	2023	Effect of exercise-psycho-sleep nursing model on negative emotions and sleep quality in breast cancer patients
87	Wang lianying	2012	The effect of exercise on the incidence of breast cancer in women
88	Wang meng	2022	Effects of moderate intensity alternate training combined with rehabilitation tree Doodle show on shoulder range of motion, upper limb lymphedema and cancer-related fatigue in patients after breast cancer surgery
89	Wu qingshi	2011	Effect of self-designed aerobics on quality of life of patients with breast cancer
90	Ye guoping	2018	Study on the influence and related mechanism of exercise in breast cancer
91	Antunes, P.	2023	Exercise Training Benefits Health-Related Quality of Life and Functional Capacity during Breast Cancer Chemotherapy: An RCT
92	Ax, A. K.	2022	Cost effectiveness of high versus low-to-moderate intensity exercise during oncological treatment: The Phys-Can RCT
93	Aydin, M.	2021	The Effect of Exercise on Life Quality and Depression Levels of Breast Cancer Patients
94	Bandani-Susan, B	2022	The effect of mobile health educational intervention on body image and fatigue in breast cancer survivors: a randomized controlled trial
95	Cuvelier, S.	2023	Aqua polo: Preliminary feasibility and efficacy study of a programme of adapted, supervised water polo to reduce fatigue and improve women's psychological and social recovery after breast cancer treatment. A mixedmethod design
96	Demmelmaier, I.	2021	Does exercise intensity matter for fatigue during (neo-)adjuvant cancer treatment? The Phys-Can randomized clinical trial
97	Dennett, A.	2021	Telerehabilitation’s Safety, Feasibility, and Exercise Uptake in Cancer Survivors: Process Evaluation
98	Doherty, D.	2021	Functional Benefits of Fitness Boxing for Survivors Diagnosed with Breast or Ovarian Cancer: A Pilot Study
99	Doyle, L. E.	2022	EFFECT of EXERCISE on FATIGUE, QUALITY of LIFE, FUNCTIONAL MOBILITY, and PAIN in METASTATIC CANCER
100	Fuentes-Abolafio, I. J.	2023	Forearm Muscle Activity During the Handgrip Test in Breast Cancer Survivors: A Cross-Sectional Study
101	Hebbel, H.	2022	The impact of whole body vibration on the incidence and the severity of chemotherapy-induced fatigue and quality of life in breast carcinoma patients receiving paclitaxel therapy
102	Herrero, L. G.	2022	The importance of physical exercise in cardiovascular fitness in breast cancer survivors. A cross sectional study: WIM 2.0
103	Hiraoui, M.	2023	Effects of combined resistance and aerobic training program on myoelectric activity of Vastus Lateralis in patients with breast cancer during adjuvant chemotherapy period
104	Höxtermann, M. D.	2021	Efficacy and safety of auricular acupuncture for the treatment of insomnia in breast cancer survivors: A randomized controlled trial
105	Höxtermann, M. D.	2021	Ear acupuncture for treating insomnia in breast cancer survivors: A randomized controlled trial
106	Invernizzi, M.	2020	Impact of Rehabilitation on Breast Cancer Related Fatigue: A Pilot Study
107	Ji, Y.	2021	The Efficacy of Moxibustion for Breast Cancer Patients with Chemotherapy-Induced Myelosuppression during Adjuvant Chemotherapy: A Randomized Controlled Study
108	Kendall, S. J.	2023	Exercise Programming Modelling a Standard of Care Approach Improves Physical Health and Patient-Reported Outcomes in Individuals Living with Breast Cancer: A Pilot Study
109	Koevoets, E. W.	2022	Effect of physical exercise on cognitive function after chemotherapy in patients with breast cancer: a randomized controlled trial (PAM study)
110	Köse, E.	2021	The efficiency of a mixed exercise program on quality of life and fatigue levels in patients with breast cancer
111	Lee, B.	2022	Electroacupuncture for treating cancer-related insomnia: a multicenter, assessor-blinded, randomized controlled, pilot clinical trial
112	Lee, K.	2021	Effect of high-intensity interval training on patient-reported outcomes and physical function in women with breast cancer receiving anthracycline-based chemotherapy
113	Lengacher, C.	2022	Effects of a Mindfulness-Based Stress Reduction Program (MBSR(BC)) Compared to Breast Cancer-Education Support (BCES) and Uc for Symptom Improvement among Breast Cancer Survivors (BCS)
114	Liu, W.	2022	Effect of mindfulness yoga on anxiety and depression in early breast cancer patients received adjuvant chemotherapy: a randomized clinical trial
115	Lu, L.	2022	Analysis of the Effect of Exercise Combined with Diet Intervention on Postoperative Quality of Life of Breast Cancer Patients
116	Martin, E.	2021	Use of mHealth to increase physical activity among breast cancer survivors with fatigue: Qualitative exploration
117	Monninkhof, E.	2022	Long-term effects of physical exercise on self-reported cognitive function, fatigue, and quality of life in chemotherapy-treated breast cancer patients
118	Ochi, E.	2022	Effect of home-based smartphone-supported high-intensity interval training on cardiorespiratory fitness in breast cancer survivors: A randomized controlled trial of the habit-B program
119	Ortiz, M.	2021	Walking in Patients with Breast Cancer - The quantitative results of a mixed methods pilot study
120	Patel, S. R.	2021	Real-World Experiences With Yoga on Cancer-Related Symptoms in Women With Breast Cancer
121	Pelzer, F.	2023	Effects of exercise mode and intensity on patient-reported outcomes in cancer survivors: a four-arm intervention trial
122	Pereira-Rodríguez, J. E	2023	Exercise to improve quality of life, fatigue and sarcopenia in breast, prostate, and colorectal cancer
123	Prieto-Gómez, V.	2022	Effectiveness of Therapeutic Exercise and Patient Education on Cancer-Related Fatigue in Breast Cancer Survivors: A Randomised, Single-Blind, Controlled Trial with a 6-Month Follow-Up
124	Qiao, Y.	2021	Perceived physical fatigability improves after an exercise intervention among breast cancer survivors: A pilot randomized clinical trial
125	Qiao, Y.	2022	Perceived physical fatigability improves after an exercise intervention among breast cancer survivors: a randomized clinical trial
126	Quittel, F.	2021	Long-term effects on Quality of life of a Multimodal Therapy in Breast Cancer patients with Fatigue
127	Ren, X.	2022	Effects of physical exercise on cognitive function of breast cancer survivors receiving chemotherapy: A systematic review of randomized controlled trials
128	Riani Costa, L. A.	2021	The influence of a supervised group exercise intervention combined with active lifestyle recommendations on breast cancer survivors’ health, physical functioning, and quality of life indices: study protocol for a randomized and controlled trial
129	Sheikhzadeh, M.	2021	Efficacy of mindfulness-based cognitive therapy and cognitive behavioral therapy for anxiety, depression, and fatigue in cancer patients: A randomized clinical trial
130	Siripanya, S.	2023	Home-Based Buddhist Walking Meditation Mitigates Cardiotoxicity of Anthracycline Chemotherapy in Breast Cancer Patients: A Randomized Controlled Trial
131	Teranishi-Hashimoto, C.	2021	Group-based Exercise Therapy Improves Psychosocial Health and Physical Fitness in Breast Cancer Patients in Hawai'i
132	Tomanek, A.	2023	Trial in progress: The effect of targeted high intensity interval training (HIIT) during cardiotoxic cancer treatment on cardiovascular health - a pilot study (ENTRANCE)
133	Ünal Toprak, F.	2021	The impact of video-assisted education on quality of life of women with breast cancer receiving chemotherapy treatment
134	Wagoner, C. W.	2022	Impact of community-based exercise on fatigue in early breast cancer survivors: identifying potential determinants of change
135	Wonders, K.	2023	The Impact of Supervised, Individualized Exercise on Fatigue and Quality of Life during Adjuvant Radiotherapy for Breast Cancer
136	Zasadzka, E.	2021	Virtual reality as a promising tool supporting oncological treatment in breast cancer
137	Zhou, S.	2022	Comment on “The efficiency of a mixed exercise program on quality of life and fatigue levels in patients with breast cancer
138	Linda Larkey	2016	Qigong / Tai Chi Easy for fatigue in breast cancer survivors: Rationale and design of a randomized clinical trial
139	Marieke Van Puymbroeck	2013	Perceived Health Benefits From Yoga Among Breast Cancer Survivors
140	Vishnu Vardhan	2022	Effect of Dance Movement Therapy on Cancer Related Fatigue in Breast Cancer Patients Undergoing Radiation Therapy: A Pre-post Intervention Study
141	Junghwa Do	2015	Effects of a 4-Week Multimodal Rehabilitation Program on Quality of Life, Cardiopulmonary Function, and Fatigue in Breast Cancer Patients
142	Laura Q. Rogers	2017	Physical Activity and Sleep Quality in Breast Cancer Survivors: A Randomized Trial
143	BERNARDINE M	2003	PSYCHOLOGICAL AND FITNESS CHANGES ASSOCIATED WITH EXERCISE PARTICIPATION AMONG WOMENWITHBREAST CANCER
144	Milne HM	2008	Effects of a combined aerobic and resistance exercise program in breast cancer survivors: a randomized controlled trial
145	Julienne E. Bower	2011	Yoga for Persistent Fatigue in Breast Cancer Survivors: Results of a Pilot Study
146	Laura Q. Rogers	2016	Effects of a multicomponent physical activity behavior change intervention on breast cancer survivor health status outcomes in a randomized controlled trial
147	Mary Lou Galantino	2012	Impact of Yoga on Functional Outcomes in Breast Cancer Survivors With Aromatase Inhibitor–Associated Arthralgias
148	Sheng-Miauh Huang	2015	Effects of symptoms and complementary and alternative medicine use on the yang deficiency pattern among breast cancer patients receiving chemotherapy
149	Zhao hua	2023	Nursing intervention of cancer-related fatigue in patients with advanced breast cancer
150	Zheng shengling	2022	Observation on the effect of sports psychological sleep nursing intervention in breast cancer patients during radiotherapy
151	Wang qingqing	2022	Effect of exercise intervention on symptom group of postmenopausal patients with hormone receptor-positive breast cancer during chemotherapy
152	Jin aixiang	2021	Application of AR somatosensory exercise combined with acupoint massage in symptom group management of postoperative patients with breast cancer
153	Xu jinjiang	2010	Study on the intervention effect of combined exercise therapy of traditional Chinese and Western medicine on cancer-related fatigue after breast cancer surgery
154	Sun haixia	2009	Study on exercise intervention of postoperative fatigue patients with breast cancer
155	Jiang yongqin	2008	Nursing study on the effect of exercise prescription on cancer induced fatigue in patients with breast cancer
156	Li yaling	2005	Systematic nursing intervention of cancer-related fatigue in patients with breast cancer
157	Wu xiaohong	2017	Intervention effect of moderate intensity physical activity on cancer-related fatigue in convalescent breast cancer patients
158	Li ruiyan	2020	Effect of exercise prescription on cancer induced fatigue in patients with breast cancer
159	Zhang jirong	2019	Effects of moderate intensity training combined with relaxation therapy on cancer fatigue and sleep quality in breast cancer patients undergoing chemotherapy
160	Chen hui	2021	Effects of aerobic exercise on serum adrenocorticotropin and cortisol levels in patients with cancer-related fatigue after chemotherapy for breast cancer
161	Yang min	2020	Application effect of exercise intervention on cancer-induced fatigue in patients with breast cancer undergoing chemotherapy
162	Zhang tian	2020	Effect of acupressure combined with abdominal breathing exercise and music intervention on interval of chemotherapy in patients with breast cancer after surgery
163	Yang tingting	2021	Clinical study of umbilical therapy for cancer-induced fatigue in convalescent breast cancer patients with deficiency of Qi and blood
164	Tan hongyan	2012	Application of exercise prescription in postoperative rehabilitation of breast cancer
165	Sun ming	2012	Application of home management in cancer-causing fatigue of breast cancer
166	Guo xiaojuan	2011	Effect of exercise on relieving cancer fatigue in patients with breast cancer
167	Ye xinglin	2016	Effect of exercise and relaxation training on fatigue in patients with breast cancer undergoing chemotherapy
168	Liu zhijing	2016	Effect of aerobic exercise at different time after chemotherapy on cancer-induced fatigue in breast cancer
169	Li yiju	2022	Effects of walking exercise based on "wechat movement" on exercise compliance and cancer-related fatigue in patients with breast cancer from the perspective of symbolic interaction theory
170	Liu yan	2022	Effect of exercise intervention based on planned behavior theory on cancer-induced fatigue and exercise self-efficacy in patients with breast cancer
171	Li chunyan	2020	Effects of physical and mental rehabilitation exercise on self-efficacy and cancer-related fatigue in patients with breast cancer treated with radiotherapy and chemotherapy
172	Geng chaohui	2018	Mobile medical intervention based on physical activity regularity of breast cancer patients during chemotherapy
Inconsistent outcome indicators (n=116)
	Author	Year	Title
1	Lan hao	2019	Effects of Baduanjin on climacteric syndrome and inflammatory factors in breast cancer patients treated by AI
2	Zhou lifang	2021	Effects of combined anti-resistance and aerobic exercise on hypothalamic-pituitary-adrenal axis function in patients with cancer-related fatigue after chemotherapy for breast cancer
3	Han ying	2019	Correlation between self-regulated fatigue and postoperative disability acceptance in young and middle-aged breast cancer patients
4	Li chunxiang	2018	Effects of aerobic exercise combined with complex coenzyme on cardiotoxicity, cardiopulmonary function and quality of life in patients with breast cancer undergoing chemotherapy
5	Li xiaoxia	2022	Effect of progressive muscle relaxation training on nausea and vomiting during neoadjuvant chemotherapy for breast cancer
6	Meng fanqi	2013	Effect of home aerobic exercise on breast cancer patients undergoing chemotherapy
7	Wen qingyi	2023	Effect of progressive muscle relaxation training combined with mindfulness-based decompression training on cancer-related fatigue and shoulder motion in patients after modified radical breast cancer surgery
8	Zhang zhongli	2019	Effects of cognitive behavioral intervention on adverse mood and quality of life in patients with breast cancer
9	Shen lingshan	2017	Effect of progressive practice of Baduanjin four forms on upper limb function after modified radical surgery for breast cancer
10	Chen xiaoling	2021	Efficacy of progressive resistance training combined with intramuscular adhesive in the treatment of lymphedema after breast cancer surgery
11	Du yanhua	2016	Effect of progressive rehabilitation nursing on postoperative shoulder mobility and quality of life in patients with breast cancer
12	Fu shi	2023	The potential impact of walking activity on emotional health in breast cancer patients: mediating the role of different dimensions of post-traumatic growth
13	Guo yufei	2023	Effect of walking exercise intervention on chemotherapy-related cognitive impairment in breast cancer patients
14	Han yan	2017	Effects of Baduanjin training on anxiety and serum related anxiety proteins in patients with breast cancer after surgery
15	Hu tao	2023	Autonomous exercise training can inhibit the proliferation and growth of BRCA1-mutated breast cancer by regulating the activity of Caspase-3
16	Li biao	2016	Effects of 6 months of aerobic exercise on IGFs, NK cell activity and Hb in concomitant breast cancer patients
17	Li he	2015	A study on the promotion of postoperative progressive resistance training to the rehabilitation of breast cancer patients
18	Li he	2015	Effect of progressive resistance training on upper limb function in patients with breast cancer
19	Li qun	2017	Effect of Baduanjin on mood and quality of life of patients undergoing radiotherapy after radical breast cancer surgery
20	Li suping	2014	Exercise and prevention of breast cancer
21	Liang feifei	2020	Effect of progressive resistance training on upper limb lymphedema and quality of life in patients with breast cancer after modified radical surgery
22	Liang xin	2021	Effect of isokinetic muscle strength training on muscle strength and motor function of affected limb in patients with upper limb lymphedema after modified radical breast cancer surgery
23	Liu juan	2022	Application of cognitive behavioral intervention combined with exercise exercise in breast cancer patients with PICC catheterization
24	Liu ying	2021	Application effect of aerobic exercise combined with rehabilitation nursing intervention in lymphedema after breast cancer surgery
25	Lv feng	2015	Effect of Baduanjin and Taijiquan exercise on postoperative life quality of breast cancer patients
26	Lv shewen	2023	Effect of traditional exercise therapy on postoperative quality of life in patients with breast cancer
27	Mei min	2020	Effect analysis of progressive resistance training applied to postoperative patients with breast cancer
28	Qiu hui	2018	Progress in the application of resistance training in postoperative upper limb lymphedema in patients with breast cancer
29	Ren yunhui	2020	Intervention effect of exercise therapy on physical condition and peripheral blood DKK1 in patients with breast cancer
30	Shen wenrong	2015	Application of aerobic exercise rehabilitation exercises in functional exercise of affected limbs after breast cancer surgery
31	Song bixiao	2019	Study on the physical effects of Baduanjin on breast cancer patients during endocrine therapy
32	Sui xin	2019	Effect of exercise therapy combined with audio frequency electrotherapy on upper limb lymphedema after breast cancer surgery
33	Sun qian	2019	Effects of Baduanjin combined with pranayama meditation on negative emotions and immune function in patients with breast cancer
34	Sun junhua	2021	Effect of progressive resistance training on preventing lymphedema after breast cancer surgery
35	Wang jing	2021	Effect of Taijiquan on balance function of patients after breast cancer surgery
36	Wang wei	2023	Effects of Baduanjin Exercise on cardiac function and quality of life in patients with anthracycline chemotherapy for breast cancer
37	Wang Yi	2022	Intervention of Tai Chi combined with Baduanjin exercise on sleep quality of breast cancer patients undergoing chemotherapy
38	Wang yunliang	2010	Effect of Taijiquan on the function and quality of life of breast cancer patients after surgery
39	Wei wen	2012	Ba duanjin and Tai Chi are good for breast cancer recovery
40	Wu yuyun	2020	Effect of progressive resistance training nursing intervention on prevention of lymphedema after breast cancer surgery
41	Xiong ping	2019	Application effect of music therapy combined with aerobic exercise in postoperative chemotherapy for breast cancer patients
42	Yang yan	2019	Application of music therapy combined with aerobic exercise in improving sleep quality in patients with chemotherapy after radical breast cancer surgery
43	Yu lina	2021	Effect of Internet Baduanjin intervention on quality of life and physical fitness of patients with breast cancer after surgery
44	Zhang fangfang	2021	Effect of postoperative rehabilitation nursing on lymph node detumescence rate and upper limb motion of patients with breast cancer
45	Zhang yalin	2016	Effect of aerobic exercise combined with relaxation therapy on symptom group and quality of life of breast cancer patients undergoing chemotherapy
46	Zhang yuwei	2016	Clinical study of exercise therapy combined with audio frequency electrotherapy for upper limb lymphedema after breast cancer surgery
47	Zhang shengling	2022	Observation on the effect of sports psychological sleep nursing intervention in breast cancer patients during radiotherapy
48	Zhou chunlan	2015	Effect of self-made finger wall climbing exercise guide table on functional recovery of affected limb after breast cancer surgery
49	Zhou penghui	2018	Effects of resistance training on immune function and inflammatory markers in patients with breast cancer after surgery
50	Zhu kanglin	2020	Effect of aerobic exercise combined with resistance training on quality of life in postmenopausal breast cancer patients treated with aromatase inhibitors
51	Andersen, H. H.	2023	Reasons for declining participation in an exercise-based trial among older women with breast cancer receiving systemic anti-cancer treatment - a qualitative interview study
52	Calonego, C.	2023	Impact of Resistance Training Volume on Physical and Perceptual Outcomes of Breast Cancer Survivors Submitted to a Combined Training Program: A Randomized, Single-Blinded Study
53	Crandell, C. E.	2023	IMPACT OF A 4-WEEK GROUP EXERCISE PROGRAM IN FEMALE BREAST CANCER SURVIVORS: A PILOT STUDY
54	Ganz, P.	2021	Targeting depressive symptoms inyounger breast cancer survivors: A randomized controlledtrial of mindfulness meditation and survivorship education
55	Gokce Ceylan, G.	2022	Symptom status, body perception, and risk of anxiety and depression in breast cancer patients receiving paclitaxel: a prospective longitudinal study
56	Hiraoui, M.	2022	Effects of multimodal training program on muscle deoxygenation in women with breast cancer: A randomized controlled trial
57	Jain, M.	2022	Long-term yoga enhances the quality of life and symptomatic scale in breast cancer patients undergoing treatment
58	Kang, J. J.	2023	Efficacy of a 4-Week Nurse-Led Exercise Rehabilitation Program in Improving the Quality of Life in Women Receiving a Post-Mastectomy Reconstruction Using the Motiva ErgonomixTM Round SilkSurface
59	Li, H.	2023	Feasibility of Acupuncture and Exploration of Metabolomic Alterations for Psychoneurological Symptoms Among Breast Cancer Survivors
60	Li, M. Y.	2023	Somatic acupressure for the fatigue-sleep disturbance-depression symptom cluster in breast cancer survivors: A phase II randomized controlled trial
61	Melis, M.	2023	The impact of mindfulness on cancer-related cognitive impairment in breast cancer survivors with cognitive complaints
62	Mok, J.	2022	The lasting effects of resistance and endurance exercise interventions on breast cancer patient mental wellbeing and physical fitness
63	Nair, N. S.	2023	The role of Yoga as a complementary therapy in women undergoing treatment for breast cancer: A randomized controlled trial
64	Printz, C.	2021	Mindfulness meditation helps younger breast cancer survivors
65	Siripanya, S.	2023	Home-Based Buddhist Walking Meditation Mitigates Cardiotoxicity of Anthracycline Chemotherapy in Breast Cancer Patients: A Randomized Controlled Trial
66	Zerm, R.	2023	Influence of Multimodal Treatment on Rest/Activity and Autonomic Regulation in Breast Cancer Patients with Cancer-Related Fatigue: Results of a Tri-Centre Trial with a Comprehensive Cohort Design
67	Rainbow T.H. Ho	2015	Effects of a Short-Term Dance Movement Therapy Program on Symptoms and Stress in Patients with Breast Cancer Undergoing Radiotherapy: A Randomized, Controlled, Single-Blind Trial
68	Wang Ying	2019	The health effects of Baduanjin exercise (a type of Qigong exercise) in breast cancer survivors: A randomized, controlled, single-blinded trial
69	Mei-LingYeh	2006	The Influencesof Chan-Chuang Qi-Gong Therapyo Complete Blood Cell Counts in Breast Cancer Patients Treated With Chemotherapy
70	Wen Liu	2015	Improved sleep after Qigong exercise in breast cancer survivors: A pilot stud
71	Zhao jin	2008	The effect of aerobic exercise on cancer fatigue in breast cancer clinic
72	Xiao-Mei Li,	2011	Effects of music therapy on anxiety of patients with breast cancer after radical mastectomy: a randomized clinical trial
73	Bernardine M. Pinto	2013	A Randomized Trial to Promote Physical Activity Among Breast Cancer Patients
74	Noelia Galiano-Castillo	2016	Telehealth System: A Randomized Controlled Trial Evaluating the Impact of an Internet-Based Exercise Intervention on Quality of Life, Pain, Muscle Strength, and Fatigue in Breast Cancer Survivors
75	Oliver Czech	2022	Virtual Therapy Complementary Prehabilitation of Women Diagnosed with Breast Cancer—A Pilot Study
76	Laura Q. Rogers	2009	Physical Activity and Health Outcomes Three Months After Completing a Physical Activity Behavior Change Intervention: Persistent and Delayed Effects
77	Tsui-Yun Yang	2014	Effects of an aerobic exercise programme on fatigue for patients with breast cancer undergoing radiotherapy
78	Chao-Jung Taso	2014	The Effect of Yoga Exercise on Improving Depression, Anxiety, and Fatigue in Women With Breast Cancer: A Randomized Controlled Trial
79	Janice K. Kiecolt-Glaser	2014	Yoga’s Impact on Inflammation, Mood, and Fatigue in Breast Cancer Survivors: A Randomized Controlled Trial
80	Heather M. Derry	2015	Yoga and Self-Reported Cognitive Problems in Breast Cancer Survivors: A Randomized Controlled Trial
81	Simona Micheletti	2022	Effects of yoga practice on physiological distress, fatigue and QOL in patients affected by breast cancer undergoing adjuvant radiotherapy
82	H.S.Vadiraja	2009	Effects ofyoga program on quality of life and affect in early breast cancer patients undergoing adjuvant radiotherapy:A randomized controlled trial
83	Kavita D	2014	Randomized, Controlled Trial of Yoga in Women With Breast Cancer Undergoing Radiotherapy
84	Noémie Travier	2015	Effects of an 18-week exercise programmestarted early during breast cancer treatment: a randomised controlled trial
85	James W. Carson	2017	Mindful Yoga for women with metastatic breast cancer: design of a randomized controlled trial
86	Marcy McCall	2017	Yoga intervention may improve health-related quality of life (HRQL), fatigue, depression, anxiety and sleep in patients with breast cancer
87	Fan benben	2021	Mindfulness-based stress reduction therapy for breast cancer chemotherapy patients Cancer related fatigue and the influence of sleep quality
88	Xiao yuxiang	2021	Effect of mindfulness-based stress reduction therapy on cancer-related fatigue in breast cancer patients Research on the effects of mindfulness levels
89	Zhou lihua	2016	Effect of self-composed yoga intervention on cancer-related fatigue and anxiety in patients with postoperative chemotherapy for breast cancer
90	He jinghe	2011	Effect of aerobic exercise on the rehabilitation of patients with breast cancer surgery
91	Yang yufeng	2020	The effect of early phased rehabilitation exercise in breast cancer postoperative patients was observed
92	Guo yufei	2023	Effect of walking exercise intervention on chemotherapy-related cognitive impairment in breast cancer patients
93	Wang fan	2023	Effect of Resistance Exercise Rehabilitation Training on Negative Emotions and Shoulder Mobility in Patients With Upper Limb Lymphedema After Breast Cancer Surgery
94	Fan lianzhu	2023	Effect of progressive rehabilitation exercise combined with situational health education on postoperative pain in breast cancer patients
95	Ye xiaolu	2021	Rehabilitation training based on motion capture technology for patients at home after breast cancer surgery
96	Yuan fengling	2016	Effect of staged functional exercises on the rehabilitation effect of breast cancer patients after surgery
97	Li feifei	2021	Effect of rehabilitation nursing and functional exercise in breast cancer surgery
98	Ding jie	2021	The value of staged functional exercises in improving the postoperative rehabilitation of breast cancer patients and the shoulder joint of the affected limb
99	Wu meiling	2023	Research status of resistance training based on exercise rehabilitation in breast cancer-associated lymphedema
100	Hao tengfei	2022	Effect of aerobic exercise combined with rehabilitation nursing intervention in lymphedema after breast cancer surgery
101	Yin shumin	2022	Analysis of the clinical effect of staged functional exercises on the rehabilitation effect of breast cancer patients after surgery
102	Yao lili	2022	Effect of early stage rehabilitation exercise on postoperative rehabilitation exercise compliance and functional rehabilitation of affected limb in breast cancer patients
103	Zhou luan	2019	The application effect of mind mapping combined with upper limb exercise exercise in functional exercise after breast cancer surgery
104	Hu jingmin	2013	Effect of aerobic combined exercise regimen on the rehabilitation status of patients at different stages after radical mastectomy
105	Chen xiaoling	2022	Effect of home rehabilitation exercise on postoperative lymphedema treatment in breast cancer patients
106	Qiang wanmin	2011	Effect of two exercise regimens on the rehabilitation effect after adjuvant chemotherapy in breast cancer patients
107	Li hongjiang	2004	Effect of surgical design and rehabilitation exercise on the functional rehabilitation of the affected upper limb in breast cancer patients after surgery
108	Zhoujing	2021	Analysis of the effect of comprehensive rehabilitation exercise on early limb function and upper limb lymphedema in patients with convalescent breast cancer
109	Dong xue	2021	Effect of progressive rehabilitation exercise on limb function on the affected side of breast cancer patients after surgery
110	Qi jing	2021	Functional exercise of affected limb and prevention of lymphedema rehabilitation nursing for breast cancer patients after surgery
111	Wang xiaohong	2021	Effect of rehabilitation equipment in functional exercise of patients after modified radical resection of breast cancer
112	Deng lijuan	2011	An experimental study on the effect of aerobic exercise and psychological intervention on the quality of life of convalescent breast cancer patients
113	Liu haijuan	2020	Effect of progressive rehabilitation exercise on functional recovery of affected limb in patients with breast cancer after surgery
114	Li nan	2023	Effect of early stage functional exercise on exercise endurance and limb function recovery of patients after breast cancer surgery
115	Wang aili	2023	Application effect of progressive rehabilitation nursing in patients with modified radical mastectomy
116	Zhang shuyu	2023	Effect of systematic intervention combined with radical mastectomy on early breast cancer
Data deficiency (n=9)
	Author	Year	Title
1	Guo huijuan	2019	Clinical observation of moxibustion with ginger on improving symptoms of cancer-induced fatigue in breast cancer patients
2	Zhang yuying	2012	Effect of rehabilitation exercises on functional activities of affected limb after breast cancer surgery
3	Lu songqin	2013	Comparison of two kinds of fist exercise in early rehabilitation after breast cancer surgery
4	Zhao jin	2008	Intervention effect of home aerobic exercise on cancer-related fatigue in breast cancer outpatient patients undergoing chemotherapy
5	Zhou yunliang	2023	A comparative study of Taijiquan and square dance on negative emotions, cancer-related fatigue and quality of life in patients with breast cancer after surgery
6	Mahasti, S.	2022	An international multicentric phase III randomized controlled trial of time-acupoints-space acupuncture for the prevention of chemotherapy-induced fatigue in patients with early stage breast cancer: a study protocol
7	Xiao-Lin Wei	2021	Effect of Baduanjin exercise intervention on cognitive function and quality of life in women with breast cancer receiving chemotherapy: study protocol of a randomized controlled trial
8	Carol Chunfeng Wang	2022	Effects of a nurse-led Tai Chi programme on improving quality of life, mental wellbeing, and physical function of women with breast cancer: Protocol for a randomized controlled trial
9	Chengxiang Li	2023	The effects of qigong intervention based on the Internet on quality of life and physical fitness in Chinese postoperative breast cancer patients: a protocol of randomized controlled trial
Duplicate study(n=8)
	Author	Year	Title
1	Lengacher CA	2016	Examination of Broad Symptom Improvement Resulting From Mindfulness-Based Stress Reduction in Breast Cancer Survivors: A Randomized Controlled Trial
2	Naraphong W	2015	Exercise intervention for fatigue-related symptoms in Thai women with breast cancer: A pilot study
3	Huang SM	2015	Effects of non-sporting and sporting qigong on frailty and quality of life among breast cancer patients receiving chemotherapy
4	Mock V	2005	Exercise manages fatigue during breast cancer treatment: a randomized controlled trial
5	Wang YJ	2011	Effects of a 6-week walking program on Taiwanese women newly diagnosed with early-stage breast cancer
6	Qiong H	2019	Study on the influence of eight forms of Taijiquan on cancer-induced fatigue in patients with breast cancer
7	Rong X	2022	Effects of dance exercise therapy on cancer fatigue and nutritional status in young and middle-aged breast cancer patients during chemotherapy
8	Banasik J	2011	Effect of Iyengar yoga practice on fatigue and diurnal salivary cortisol concentration in breast cancer survivors
